# Supplementary material for: Obesity-Linked PPARγ Ser273 Phosphorylation Promotes Beneficial Effects on the Liver, despite Reduced Insulin Sensitivity in Mice
Source: Biomolecules. 2023 Mar 31;13(4):632. doi: 10.3390/biom13040632 (PMC10135908; doi:10.3390/biom13040632)
Supplement: Supplementary file 1 [file biomolecules-13-00632-s001.zip]

Archive with 1 entries (1 files):
- biomolecules-2194659-supplementary.pdf
